# Supplementary material for: Impacts of different interactive elements on consumers’ purchase intention in live streaming e-commerce
Source: PLoS One. 2024 Dec 26;19(12):e0315731. doi: 10.1371/journal.pone.0315731 (PMC11670955; doi:10.1371/journal.pone.0315731)
Supplement: S1 File — (XLSX) [file pone.0315731.s001.xlsx]

## Sheet: Sheet1
CSI1	CSI2	CSI3	CSI	CPI1	CPI2	CPI3	CPI	CCI1	CCI2	CCI3	CCI	SP1	SP2	SP3	SP	TR1	TR2	TR3	TR	SII1	SII2	SII3	SII4	SII	PI1	PI2	PI3	PI
5	5	5	5	5	4	5	4.66667	4	4	4	4	2	2	1	1.66667	3	3	3	3	1	1	2	1	1.25	3	3	4	3.33333
5	5	5	5	4	5	4	4.33333	4	4	4	4	2	1	1	1.33333	3	3	3	3	1	2	1	1	1.25	3	3	4	3.33333
3	2	2	2.33333	4	3	3	3.33333	2	3	3	2.66667	3	2	3	2.66667	3	2	3	2.66667	4	3	4	4	3.75	2	2	2	2
2	2	3	2.33333	3	3	3	3	2	3	3	2.66667	3	2	2	2.33333	2	3	2	2.33333	4	3	4	4	3.75	2	3	2	2.33333
3	2	2	2.33333	3	4	3	3.33333	3	2	2	2.33333	2	2	3	2.33333	2	2	3	2.33333	4	4	4	3	3.75	2	2	2	2
2	3	2	2.33333	3	3	4	3.33333	3	2	2	2.33333	3	3	3	3	2	2	2	2	4	4	4	3	3.75	3	2	2	2.33333
3	2	2	2.33333	4	3	3	3.33333	2	3	3	2.66667	3	2	3	2.66667	3	2	3	2.66667	3	4	4	4	3.75	3	3	3	3
3	3	3	3	3	2	2	2.33333	3	3	3	3	2	3	3	2.66667	2	3	2	2.33333	4	4	4	4	4	2	3	3	2.66667
3	2	3	2.66667	2	3	3	2.66667	3	3	3	3	3	3	2	2.66667	3	2	2	2.33333	3	4	4	4	3.75	3	2	3	2.66667
3	2	3	2.66667	2	3	3	2.66667	3	3	3	3	3	3	2	2.66667	3	2	2	2.33333	4	4	4	4	4	3	2	3	2.66667
2	3	3	2.66667	4	3	3	3.33333	2	3	3	2.66667	3	2	2	2.33333	3	3	2	2.66667	4	4	4	4	4	2	3	3	2.66667
4	4	3	3.66667	4	3	4	3.66667	4	3	4	3.66667	2	2	2	2	4	4	3	3.66667	1	2	2	1	1.5	3	4	4	3.66667
4	3	4	3.66667	4	4	4	4	4	3	4	3.66667	2	2	2	2	3	3	3	3	1	2	1	2	1.5	4	4	3	3.66667
4	3	4	3.66667	3	4	4	3.66667	3	4	3	3.33333	2	2	2	2	4	3	4	3.66667	2	1	2	1	1.5	4	3	4	3.66667
4	4	3	3.66667	4	4	3	3.66667	3	3	4	3.33333	2	3	3	2.66667	3	3	3	3	4	4	4	4	4	3	2	3	2.66667
4	3	4	3.66667	4	4	3	3.66667	3	3	4	3.33333	3	2	2	2.33333	3	3	3	3	4	4	4	4	4	3	3	3	3
3	3	4	3.33333	4	4	3	3.66667	3	4	3	3.33333	3	2	3	2.66667	3	3	4	3.33333	4	4	4	4	4	3	3	4	3.33333
3	3	4	3.33333	4	4	3	3.66667	3	4	3	3.33333	3	2	3	2.66667	3	3	4	3.33333	4	4	4	4	4	3	3	4	3.33333
4	3	3	3.33333	3	4	3	3.33333	3	3	4	3.33333	2	2	2	2	4	3	3	3.33333	4	4	4	4	4	3	4	3	3.33333
3	4	3	3.33333	4	4	3	3.66667	4	3	3	3.33333	2	2	2	2	3	3	3	3	4	4	4	4	4	3	3	4	3.33333
4	3	3	3.33333	3	4	3	3.33333	3	3	4	3.33333	2	2	2	2	4	3	3	3.33333	4	4	4	4	4	3	4	3	3.33333
3	3	3	3	3	3	4	3.33333	4	3	3	3.33333	2	3	3	2.66667	3	3	4	3.33333	4	4	4	4	4	4	4	4	4
4	3	3	3.33333	4	3	4	3.66667	3	3	3	3	3	2	3	2.66667	3	3	3	3	4	4	4	4	4	4	3	3	3.33333
3	3	3	3	3	3	4	3.33333	3	4	3	3.33333	3	2	2	2.33333	3	3	3	3	4	4	4	4	4	4	4	4	4
3	3	3	3	3	4	3	3.33333	3	3	3	3	2	3	3	2.66667	3	4	3	3.33333	5	4	4	4	4.25	2	3	2	2.33333
3	3	3	3	4	3	3	3.33333	3	4	3	3.33333	2	2	3	2.33333	3	3	3	3	4	4	5	4	4.25	3	3	2	2.66667
5	5	4	4.66667	4	3	3	3.33333	3	4	4	3.66667	3	3	2	2.66667	4	3	3	3.33333	1	2	1	2	1.5	3	4	4	3.66667
3	4	3	3.33333	3	3	4	3.33333	4	4	3	3.66667	4	4	3	3.66667	2	3	2	2.33333	3	4	4	4	3.75	3	3	3	3
4	3	4	3.66667	2	2	2	2	4	4	3	3.66667	3	2	3	2.66667	3	3	4	3.33333	4	5	4	4	4.25	3	3	3	3
4	3	3	3.33333	4	3	4	3.66667	3	4	4	3.66667	3	3	4	3.33333	2	2	3	2.33333	4	4	4	5	4.25	3	3	3	3
3	3	3	3	4	4	3	3.66667	3	5	3	3.66667	2	2	3	2.33333	4	3	4	3.66667	4	5	4	4	4.25	3	3	4	3.33333
4	3	4	3.66667	2	2	2	2	4	4	3	3.66667	3	2	3	2.66667	3	3	4	3.33333	4	4	5	4	4.25	3	3	4	3.33333
3	3	3	3	4	3	4	3.66667	3	3	3	3	3	3	2	2.66667	3	4	3	3.33333	4	5	4	4	4.25	3	2	2	2.33333
3	3	4	3.33333	3	3	4	3.33333	4	4	4	4	4	3	3	3.33333	3	2	2	2.33333	5	4	4	4	4.25	3	3	3	3
3	3	3	3	3	4	3	3.33333	4	3	5	4	2	3	2	2.33333	4	4	3	3.66667	4	5	4	4	4.25	3	4	3	3.33333
4	3	4	3.66667	2	2	2	2	3	3	4	3.33333	2	2	2	2	3	3	3	3	5	4	4	4	4.25	3	4	3	3.33333
4	4	3	3.66667	2	2	2	2	4	4	3	3.66667	2	3	2	2.33333	4	3	3	3.33333	4	5	4	4	4.25	3	3	3	3
4	3	3	3.33333	3	4	3	3.33333	4	3	4	3.66667	3	3	4	3.33333	3	2	2	2.33333	5	4	4	4	4.25	3	3	3	3
4	4	3	3.66667	4	3	4	3.66667	3	3	3	3	2	3	3	2.66667	4	3	3	3.33333	4	5	4	4	4.25	3	4	4	3.66667
3	3	3	3	3	4	3	3.33333	4	3	5	4	2	3	2	2.33333	4	4	3	3.66667	4	4	4	5	4.25	3	4	3	3.33333
4	3	4	3.66667	2	2	2	2	3	3	4	3.33333	2	2	2	2	3	3	3	3	5	4	4	4	4.25	3	3	3	3
3	3	3	3	4	3	4	3.66667	3	3	3	3	3	3	2	2.66667	3	4	3	3.33333	4	5	4	4	4.25	3	2	2	2.33333
3	3	3	3	3	3	3	3	3	3	2	2.66667	4	4	3	3.66667	2	3	2	2.33333	5	4	4	4	4.25	3	4	3	3.33333
3	3	3	3	3	4	4	3.66667	4	3	3	3.33333	2	3	2	2.33333	4	4	3	3.66667	4	4	4	5	4.25	3	3	2	2.66667
3	3	3	3	3	3	3	3	3	3	3	3	3	4	3	3.33333	2	2	3	2.33333	4	5	4	4	4.25	4	4	3	3.66667
3	3	2	2.66667	3	3	4	3.33333	3	4	3	3.33333	2	2	3	2.33333	3	3	4	3.33333	4	4	5	4	4.25	4	4	4	4
4	4	3	3.66667	5	3	3	3.66667	3	3	4	3.33333	3	3	2	2.66667	3	3	4	3.33333	1	2	1	1	1.25	4	3	4	3.66667
3	3	3	3	4	3	4	3.66667	3	4	3	3.33333	3	2	2	2.33333	3	3	3	3	4	5	4	4	4.25	4	3	3	3.33333
4	4	3	3.66667	2	2	2	2	3	3	4	3.33333	3	2	3	2.66667	3	4	3	3.33333	4	4	5	4	4.25	4	3	3	3.33333
4	4	3	3.66667	4	4	3	3.66667	3	3	3	3	3	3	2	2.66667	3	4	3	3.33333	4	4	5	4	4.25	4	4	3	3.66667
3	3	3	3	4	4	3	3.66667	3	5	3	3.66667	2	2	3	2.33333	4	3	4	3.66667	4	5	4	4	4.25	4	4	4	4
4	3	4	3.66667	3	4	4	3.66667	3	3	3	3	2	2	3	2.33333	3	3	3	3	4	4	4	5	4.25	4	3	4	3.66667
4	3	4	3.66667	3	4	4	3.66667	3	3	3	3	2	2	3	2.33333	3	3	3	3	4	4	4	5	4.25	4	3	4	3.66667
3	2	3	2.66667	3	3	4	3.33333	4	3	4	3.66667	2	3	2	2.33333	4	3	3	3.33333	5	4	4	4	4.25	4	4	4	4
4	3	4	3.66667	4	4	4	4	3	3	3	3	3	2	2	2.33333	4	3	3	3.33333	5	4	4	4	4.25	4	4	3	3.66667
4	3	4	3.66667	4	4	4	4	3	3	3	3	3	2	2	2.33333	4	3	3	3.33333	3	3	2	2	2.5	4	4	3	3.66667
4	4	4	4	4	4	4	4	3	3	4	3.33333	2	3	2	2.33333	3	4	4	3.66667	2	3	2	2	2.25	2	2	3	2.33333
2	1	2	1.66667	2	2	3	2.33333	3	2	2	2.33333	4	4	3	3.66667	2	2	3	2.33333	2	2	1	1	1.5	2	3	2	2.33333
4	4	4	4	4	4	4	4	3	3	4	3.33333	3	3	2	2.66667	3	4	3	3.33333	2	2	3	2	2.25	2	2	3	2.33333
4	4	4	4	4	4	4	4	3	3	4	3.33333	3	3	2	2.66667	3	4	3	3.33333	3	2	2	3	2.5	2	2	2	2
1	2	2	1.66667	3	2	2	2.33333	2	2	2	2	3	3	4	3.33333	3	3	3	3	2	2	1	1	1.5	3	2	2	2.33333
4	3	3	3.33333	3	3	3	3	4	3	3	3.33333	2	2	2	2	4	3	4	3.66667	2	2	2	2	2	3	4	4	3.66667
2	2	1	1.66667	2	2	2	2	2	3	2	2.33333	4	3	3	3.33333	3	3	2	2.66667	1	2	2	1	1.5	3	2	2	2.33333
4	4	3	3.66667	4	4	3	3.66667	3	4	3	3.33333	2	2	2	2	4	4	3	3.66667	3	3	2	3	2.75	3	4	4	3.66667
4	3	4	3.66667	3	4	4	3.66667	3	4	3	3.33333	2	3	2	2.33333	4	3	4	3.66667	3	2	3	3	2.75	3	3	3	3
3	2	3	2.66667	3	2	3	2.66667	3	3	4	3.33333	3	2	3	2.66667	3	3	3	3	3	4	4	3	3.5	4	4	3	3.66667
4	3	3	3.33333	3	3	3	3	3	4	4	3.66667	3	2	2	2.33333	4	4	4	4	3	2	3	3	2.75	4	3	4	3.66667
3	3	4	3.33333	4	4	3	3.66667	4	3	3	3.33333	3	3	2	2.66667	4	3	4	3.66667	4	3	4	3	3.5	4	4	4	4
4	4	3	3.66667	4	3	4	3.66667	4	3	4	3.66667	2	2	3	2.33333	4	4	4	4	3	3	4	3	3.25	4	4	3	3.66667
4	3	4	3.66667	4	4	4	4	4	3	4	3.66667	3	2	2	2.33333	3	4	3	3.33333	3	4	4	3	3.5	4	3	4	3.66667
3	3	2	2.66667	2	3	3	2.66667	3	3	4	3.33333	2	2	3	2.33333	4	3	3	3.33333	3	4	4	3	3.5	4	4	3	3.66667
4	3	4	3.66667	3	4	4	3.66667	3	4	3	3.33333	2	3	2	2.33333	4	3	4	3.66667	4	3	3	4	3.5	4	4	4	4
4	4	4	4	4	3	3	3.33333	3	3	3	3	4	4	3	3.66667	3	3	3	3	4	3	3	3	3.25	3	4	3	3.33333
3	4	3	3.33333	3	4	3	3.33333	4	3	4	3.66667	3	3	2	2.66667	3	4	4	3.66667	3	4	4	3	3.5	4	4	3	3.66667
4	4	3	3.66667	4	3	3	3.33333	3	3	3	3	4	3	4	3.66667	3	3	2	2.66667	3	4	4	3	3.5	4	4	3	3.66667
4	3	4	3.66667	3	4	4	3.66667	3	3	3	3	3	4	4	3.66667	2	2	3	2.33333	3	4	4	3	3.5	4	4	3	3.66667
4	4	4	4	3	4	4	3.66667	3	3	3	3	4	3	3	3.33333	2	2	3	2.33333	3	4	4	4	3.75	4	3	3	3.33333
4	3	4	3.66667	3	4	4	3.66667	3	3	3	3	3	4	4	3.66667	2	2	3	2.33333	4	3	4	4	3.75	4	4	4	4
3	3	3	3	4	3	4	3.66667	3	3	3	3	2	2	3	2.33333	4	4	4	4	4	4	4	3	3.75	2	2	3	2.33333
3	3	3	3	3	4	3	3.33333	3	3	4	3.33333	2	3	3	2.66667	3	3	4	3.33333	4	3	4	4	3.75	2	3	3	2.66667
4	4	3	3.66667	4	3	4	3.66667	3	4	4	3.66667	4	4	3	3.66667	3	3	2	2.66667	3	4	3	4	3.5	3	3	3	3
4	3	4	3.66667	4	4	3	3.66667	4	4	4	4	3	3	4	3.33333	3	2	3	2.66667	3	3	4	3	3.25	3	3	3	3
4	3	4	3.66667	3	4	3	3.33333	4	3	4	3.66667	4	4	3	3.66667	2	3	3	2.66667	3	4	3	3	3.25	3	3	3	3
4	4	3	3.66667	4	4	3	3.66667	4	4	4	4	3	4	4	3.66667	3	3	3	3	3	3	4	3	3.25	3	3	3	3
4	4	4	4	3	4	3	3.33333	3	4	4	3.66667	2	3	2	2.33333	3	4	4	3.66667	3	2	3	3	2.75	3	4	3	3.33333
4	3	3	3.33333	4	4	4	4	3	3	2	2.66667	4	4	3	3.66667	2	2	3	2.33333	4	5	4	4	4.25	4	4	4	4
4	4	4	4	4	3	4	3.66667	4	3	3	3.33333	3	2	3	2.66667	4	3	4	3.66667	1	2	1	2	1.5	4	3	3	3.33333
4	3	5	4	4	4	4	4	3	3	2	2.66667	4	4	4	4	3	3	2	2.66667	4	4	3	4	3.75	4	4	4	4
5	4	5	4.66667	4	4	4	4	3	4	3	3.33333	3	3	3	3	3	3	3	3	1	2	1	2	1.5	3	4	4	3.66667
5	5	4	4.66667	4	4	4	4	4	3	4	3.66667	4	3	3	3.33333	3	3	3	3	1	2	2	1	1.5	4	3	4	3.66667
4	4	3	3.66667	4	4	3	3.66667	4	3	3	3.33333	2	2	3	2.33333	4	4	4	4	4	4	5	4	4.25	3	4	4	3.66667
4	4	3	3.66667	2	3	2	2.33333	4	4	4	4	4	3	3	3.33333	3	3	3	3	4	5	4	4	4.25	3	3	3	3
4	3	4	3.66667	2	2	2	2	4	4	4	4	3	3	4	3.33333	3	3	3	3	5	4	4	4	4.25	3	3	3	3
4	3	3	3.33333	4	3	4	3.66667	3	4	3	3.33333	3	4	4	3.66667	3	3	3	3	4	5	4	4	4.25	3	4	4	3.66667
4	3	4	3.66667	2	2	2	2	4	4	4	4	3	3	4	3.33333	3	3	3	3	4	4	5	5	4.5	3	3	3	3
4	3	4	3.66667	2	2	2	2	4	4	4	4	3	3	4	3.33333	3	3	3	3	5	4	5	4	4.5	3	3	3	3
3	3	4	3.33333	3	4	3	3.33333	3	3	4	3.33333	3	3	3	3	3	4	3	3.33333	4	5	4	4	4.25	3	4	4	3.66667
3	3	4	3.33333	3	3	4	3.33333	4	3	4	3.66667	3	4	4	3.66667	3	3	3	3	4	5	4	4	4.25	3	4	4	3.66667
4	3	4	3.66667	3	2	2	2.33333	4	4	4	4	3	4	3	3.33333	3	3	3	3	4	4	4	5	4.25	3	3	3	3
4	4	3	3.66667	2	2	3	2.33333	4	4	4	4	3	4	3	3.33333	3	3	3	3	4	4	5	4	4.25	3	3	3	3
4	4	3	3.66667	2	2	3	2.33333	4	4	4	4	3	4	3	3.33333	3	3	3	3	5	4	5	4	4.5	3	3	3	3
4	4	3	3.66667	2	2	3	2.33333	4	4	4	4	3	4	3	3.33333	3	3	3	3	4	4	5	4	4.25	3	3	3	3
4	3	4	3.66667	3	2	2	2.33333	4	4	4	4	3	4	3	3.33333	3	3	3	3	4	4	4	5	4.25	3	3	3	3
3	3	2	2.66667	4	3	4	3.66667	4	3	4	3.66667	4	3	3	3.33333	3	3	3	3	5	4	4	4	4.25	4	4	5	4.33333
3	4	3	3.33333	4	3	4	3.66667	3	3	3	3	3	3	3	3	3	4	3	3.33333	4	4	4	5	4.25	4	3	4	3.66667
3	4	3	3.33333	3	3	4	3.33333	3	4	3	3.33333	4	3	3	3.33333	3	3	3	3	5	4	4	4	4.25	4	3	4	3.66667
4	3	4	3.66667	4	4	3	3.66667	3	4	4	3.66667	2	3	2	2.33333	4	4	4	4	4	5	4	4	4.25	4	3	4	3.66667
3	2	3	2.66667	3	4	3	3.33333	3	4	3	3.33333	3	4	4	3.66667	3	3	3	3	4	4	4	5	4.25	4	4	4	4
4	4	3	3.66667	4	4	3	3.66667	4	4	4	4	4	4	3	3.66667	3	3	3	3	1	2	2	1	1.5	3	3	4	3.33333
4	4	3	3.66667	4	4	4	4	3	3	4	3.33333	4	3	3	3.33333	3	4	3	3.33333	2	1	2	1	1.5	3	4	3	3.33333
4	3	4	3.66667	3	4	3	3.33333	4	4	4	4	3	3	4	3.33333	3	3	3	3	1	2	2	1	1.5	3	4	3	3.33333
4	3	4	3.66667	4	4	3	3.66667	4	4	4	4	4	4	3	3.66667	3	3	3	3	2	1	1	2	1.5	3	4	4	3.66667
4	3	4	3.66667	4	4	4	4	4	4	3	3.66667	3	3	4	3.33333	4	3	4	3.66667	1	2	1	2	1.5	4	3	3	3.33333
4	3	4	3.66667	4	4	4	4	3	3	4	3.33333	3	3	3	3	3	4	3	3.33333	1	2	2	1	1.5	4	3	3	3.33333
4	4	3	3.66667	4	3	4	3.66667	4	4	4	4	3	4	4	3.66667	3	3	3	3	2	1	1	2	1.5	4	3	3	3.33333
3	3	3	3	3	3	4	3.33333	3	3	3	3	3	4	3	3.33333	3	3	4	3.33333	4	3	4	5	4	4	3	3	3.33333
4	4	3	3.66667	4	4	4	4	3	3	4	3.33333	3	4	3	3.33333	3	3	4	3.33333	2	1	2	1	1.5	4	4	5	4.33333
4	3	3	3.33333	4	3	4	3.66667	4	4	4	4	4	3	3	3.33333	3	4	4	3.66667	5	4	4	4	4.25	4	3	4	3.66667
4	4	3	3.66667	4	3	3	3.33333	4	3	3	3.33333	4	4	4	4	3	3	2	2.66667	4	5	4	4	4.25	4	4	2	3.33333
4	3	4	3.66667	3	4	4	3.66667	3	3	4	3.33333	4	4	4	4	3	2	3	2.66667	4	4	5	4	4.25	4	4	4	4
4	3	4	3.66667	4	4	4	4	3	3	3	3	4	3	4	3.66667	3	3	3	3	2	1	1	2	1.5	4	4	5	4.33333
4	3	4	3.66667	3	4	4	3.66667	3	4	3	3.33333	4	4	4	4	3	3	3	3	4	4	4	4	4	4	4	4	4
4	4	3	3.66667	4	3	3	3.33333	3	3	3	3	4	3	4	3.66667	3	3	3	3	4	4	5	4	4.25	4	4	4	4
5	4	3	4	5	4	5	4.66667	3	3	4	3.33333	4	3	3	3.33333	4	4	3	3.66667	1	2	2	1	1.5	4	3	4	3.66667
4	5	4	4.33333	5	4	5	4.66667	4	4	4	4	3	4	3	3.33333	4	3	3	3.33333	1	2	2	1	1.5	4	4	3	3.66667
4	4	4	4	2	3	3	2.66667	3	4	3	3.33333	3	3	2	2.66667	4	4	5	4.33333	4	5	4	4	4.25	4	4	4	4
4	4	4	4	3	2	2	2.33333	3	4	3	3.33333	2	2	3	2.33333	5	5	4	4.66667	4	4	5	4	4.25	4	4	4	4
5	4	4	4.33333	5	5	4	4.66667	4	4	4	4	3	2	3	2.66667	4	3	4	3.66667	1	1	2	2	1.5	4	3	4	3.66667
4	4	4	4	3	2	2	2.33333	3	4	3	3.33333	2	2	3	2.33333	5	5	4	4.66667	5	4	4	4	4.25	4	4	4	4
4	4	5	4.33333	4	5	4	4.33333	4	4	4	4	4	3	2	3	4	4	4	4	1	2	1	2	1.5	4	4	3	3.66667
4	4	4	4	3	2	2	2.33333	4	3	4	3.66667	3	2	2	2.33333	4	5	4	4.33333	4	4	4	4	4	4	4	4	4
4	4	4	4	2	3	3	2.66667	4	3	4	3.66667	2	3	3	2.66667	4	4	5	4.33333	4	4	4	4	4	4	4	4	4
4	4	4	4	3	2	2	2.33333	4	3	4	3.66667	3	2	2	2.33333	4	5	4	4.33333	4	4	4	4	4	4	4	4	4
4	4	3	3.66667	4	3	3	3.33333	3	3	3	3	4	4	3	3.66667	3	4	3	3.33333	4	4	5	4	4.25	2	2	3	2.33333
4	4	3	3.66667	4	3	4	3.66667	3	4	3	3.33333	4	3	3	3.33333	3	3	3	3	1	2	2	2	1.75	2	3	3	2.66667
5	4	3	4	4	3	4	3.66667	4	3	3	3.33333	4	3	4	3.66667	4	4	3	3.66667	2	1	2	1	1.5	3	3	3	3
4	4	4	4	4	4	3	3.66667	3	4	4	3.66667	4	3	4	3.66667	4	3	3	3.33333	1	2	2	1	1.5	3	3	3	3
4	4	4	4	4	4	3	3.66667	4	3	3	3.33333	3	3	3	3	4	4	4	4	2	1	1	2	1.5	3	3	3	3
5	5	5	5	4	3	4	3.66667	3	4	4	3.66667	4	3	3	3.33333	4	3	3	3.33333	1	2	2	1	1.5	4	4	3	3.66667
5	3	5	4.33333	3	4	3	3.33333	4	3	3	3.33333	3	4	3	3.33333	3	4	4	3.66667	2	2	1	1	1.5	4	4	3	3.66667
5	4	4	4.33333	3	3	3	3	4	3	3	3.33333	4	3	3	3.33333	4	3	3	3.33333	2	1	2	1	1.5	3	4	4	3.66667
4	3	4	3.66667	3	4	3	3.33333	3	3	3	3	4	3	4	3.66667	3	3	3	3	4	4	4	4	4	3	3	4	3.33333
3	3	4	3.33333	4	4	3	3.66667	4	4	4	4	4	3	4	3.66667	3	4	3	3.33333	4	5	5	4	4.5	3	3	4	3.33333
3	3	4	3.33333	4	4	3	3.66667	4	3	4	3.66667	3	3	3	3	3	4	4	3.66667	4	4	4	4	4	3	4	4	3.66667
4	4	5	4.33333	3	4	4	3.66667	3	2	2	2.33333	3	3	4	3.33333	4	3	4	3.66667	4	4	4	4	4	3	3	4	3.33333
4	3	3	3.33333	3	4	3	3.33333	4	4	4	4	4	3	3	3.33333	3	3	3	3	4	4	4	4	4	3	4	3	3.33333
4	3	3	3.33333	3	4	3	3.33333	4	4	3	3.66667	4	3	3	3.33333	4	3	3	3.33333	4	4	4	4	4	3	4	4	3.66667
5	4	4	4.33333	4	4	4	4	2	2	2	2	3	3	3	3	4	4	4	4	4	4	4	4	4	3	4	3	3.33333
4	4	3	3.66667	4	3	3	3.33333	3	3	3	3	3	3	3	3	4	4	4	4	4	5	4	4	4.25	3	4	4	3.66667
4	4	3	3.66667	4	3	3	3.33333	3	3	3	3	3	3	3	3	4	4	3	3.66667	4	3	4	4	3.75	3	4	4	3.66667
4	4	3	3.66667	4	3	3	3.33333	3	3	3	3	3	3	3	3	4	4	4	4	4	4	4	4	4	3	4	4	3.66667
5	4	5	4.66667	3	3	4	3.33333	3	2	2	2.33333	4	3	3	3.33333	4	3	3	3.33333	4	4	4	4	4	3	3	3	3
5	4	4	4.33333	4	4	4	4	2	2	2	2	3	3	3	3	4	4	4	4	4	4	4	4	4	3	4	3	3.33333
3	3	3	3	3	3	3	3	5	4	5	4.66667	2	2	2	2	4	4	5	4.33333	3	4	4	4	3.75	4	4	4	4
4	4	4	4	5	5	4	4.66667	5	4	4	4.33333	5	4	5	4.66667	3	3	2	2.66667	3	3	3	4	3.25	4	5	4	4.33333
4	4	3	3.66667	5	4	5	4.66667	4	4	4	4	3	3	2	2.66667	5	5	5	5	4	4	5	4	4.25	4	4	3	3.66667
4	4	3	3.66667	4	3	3	3.33333	3	3	3	3	4	3	4	3.66667	4	4	3	3.66667	3	3	4	4	3.5	4	3	3	3.33333
4	3	3	3.33333	4	3	4	3.66667	4	4	4	4	4	4	4	4	3	4	4	3.66667	3	3	4	4	3.5	4	3	3	3.33333
4	3	3	3.33333	4	3	4	3.66667	4	4	4	4	3	4	3	3.33333	3	4	4	3.66667	3	4	4	3	3.5	4	3	4	3.66667
4	4	3	3.66667	4	3	3	3.33333	3	3	3	3	4	3	3	3.33333	4	4	3	3.66667	4	4	3	3	3.5	4	4	3	3.66667
5	4	4	4.33333	4	4	3	3.66667	2	2	3	2.33333	4	3	3	3.33333	4	3	3	3.33333	3	4	4	3	3.5	4	3	3	3.33333
4	3	4	3.66667	3	4	3	3.33333	3	3	3	3	3	3	4	3.33333	4	3	3	3.33333	3	4	4	3	3.5	4	3	4	3.66667
4	4	5	4.33333	3	3	4	3.33333	3	4	4	3.66667	3	4	4	3.66667	3	3	4	3.33333	4	3	4	3	3.5	4	4	4	4
4	4	5	4.33333	3	4	4	3.66667	3	2	2	2.33333	3	3	4	3.33333	4	3	4	3.66667	4	3	4	3	3.5	4	4	4	4
4	3	4	3.66667	3	4	3	3.33333	3	3	3	3	3	3	4	3.33333	4	3	3	3.33333	3	4	4	3	3.5	4	3	4	3.66667
4	4	5	4.33333	3	3	4	3.33333	3	4	4	3.66667	3	4	4	3.66667	3	3	4	3.33333	4	3	4	3	3.5	4	4	3	3.66667
4	3	4	3.66667	3	4	3	3.33333	3	3	3	3	3	3	4	3.33333	4	3	3	3.33333	3	4	3	4	3.5	4	3	4	3.66667
4	3	4	3.66667	3	4	3	3.33333	3	3	3	3	3	4	3	3.33333	4	4	4	4	3	4	3	4	3.5	4	4	3	3.66667
5	4	4	4.33333	3	3	4	3.33333	3	4	4	3.66667	3	4	4	3.66667	4	3	4	3.66667	4	3	3	4	3.5	4	3	4	3.66667
3	4	3	3.33333	4	4	3	3.66667	3	4	4	3.66667	3	4	4	3.66667	4	3	3	3.33333	4	3	4	3	3.5	4	3	4	3.66667
4	3	4	3.66667	3	4	3	3.33333	3	3	3	3	3	4	3	3.33333	4	4	4	4	3	4	4	3	3.5	4	4	3	3.66667
5	4	4	4.33333	3	3	4	3.33333	3	4	4	3.66667	3	4	4	3.66667	4	3	4	3.66667	4	3	4	3	3.5	4	3	4	3.66667
5	4	4	4.33333	3	3	4	3.33333	3	4	4	3.66667	3	4	4	3.66667	4	3	4	3.66667	3	4	4	3	3.5	4	3	4	3.66667
5	4	5	4.66667	5	4	5	4.66667	4	4	4	4	3	3	4	3.33333	4	3	4	3.66667	3	4	3	4	3.5	5	4	4	4.33333
4	4	3	3.66667	4	4	3	3.66667	3	2	3	2.66667	3	4	4	3.66667	4	3	3	3.33333	3	4	4	3	3.5	5	5	4	4.66667
4	3	4	3.66667	3	4	3	3.33333	3	3	3	3	4	3	3	3.33333	4	3	4	3.66667	3	4	3	4	3.5	5	4	5	4.66667
4	3	4	3.66667	3	4	3	3.33333	3	3	3	3	4	3	3	3.33333	4	3	4	3.66667	4	3	4	3	3.5	5	4	5	4.66667
4	3	4	3.66667	4	4	3	3.66667	2	3	3	2.66667	4	3	3	3.33333	4	4	4	4	4	3	3	4	3.5	5	4	4	4.33333
4	3	4	3.66667	4	4	3	3.66667	2	3	3	2.66667	4	3	3	3.33333	4	4	4	4	3	4	3	4	3.5	5	4	4	4.33333
4	3	4	3.66667	4	4	3	3.66667	2	3	3	2.66667	4	3	3	3.33333	4	4	4	4	4	3	4	3	3.5	5	5	5	5
4	3	3	3.33333	4	3	3	3.33333	4	3	4	3.66667	4	4	3	3.66667	4	4	3	3.66667	4	3	4	3	3.5	3	3	3	3
4	4	4	4	4	4	4	4	4	4	4	4	3	4	3	3.33333	4	3	4	3.66667	3	4	3	4	3.5	3	3	3	3
3	3	4	3.33333	3	4	4	3.66667	4	5	4	4.33333	4	3	3	3.33333	4	4	4	4	3	4	3	4	3.5	3	4	4	3.66667
4	4	4	4	4	4	4	4	4	4	4	4	3	4	3	3.33333	4	3	4	3.66667	4	3	3	4	3.5	3	3	4	3.33333
4	3	3	3.33333	3	4	4	3.66667	4	4	5	4.33333	4	3	3	3.33333	3	4	3	3.33333	5	3	3	5	4	3	4	4	3.66667
4	3	3	3.33333	3	4	3	3.33333	4	4	4	4	4	3	3	3.33333	4	4	4	4	4	4	4	5	4.25	3	4	3	3.33333
4	4	4	4	4	4	4	4	3	4	4	3.66667	4	4	4	4	3	4	3	3.33333	4	4	4	5	4.25	3	4	3	3.33333
4	4	4	4	4	4	4	4	4	4	3	3.66667	4	4	4	4	4	3	4	3.66667	4	4	5	4	4.25	3	3	3	3
4	4	4	4	4	4	4	4	4	4	3	3.66667	4	4	4	4	4	3	4	3.66667	4	4	3	4	3.75	3	3	3	3
4	4	4	4	4	4	4	4	3	4	4	3.66667	4	4	4	4	3	4	3	3.33333	4	4	4	5	4.25	3	4	3	3.33333
4	3	3	3.33333	4	4	3	3.66667	4	3	3	3.33333	4	4	4	4	3	4	3	3.33333	3	4	4	4	3.75	4	4	3	3.66667
4	3	4	3.66667	3	4	3	3.33333	4	4	4	4	3	3	4	3.33333	4	3	4	3.66667	4	4	3	4	3.75	4	3	4	3.66667
3	3	3	3	3	4	3	3.33333	4	4	4	4	3	3	4	3.33333	4	3	4	3.66667	4	4	3	4	3.75	4	4	4	4
4	4	4	4	4	5	4	4.33333	3	3	4	3.33333	4	4	3	3.66667	4	3	4	3.66667	3	3	2	3	2.75	4	4	4	4
5	5	4	4.66667	4	3	3	3.33333	4	4	4	4	3	4	4	3.66667	3	4	4	3.66667	3	2	3	2	2.5	4	4	4	4
5	4	5	4.66667	3	4	3	3.33333	4	4	4	4	4	3	3	3.33333	4	4	4	4	4	4	3	4	3.75	4	3	3	3.33333
5	5	5	5	3	4	3	3.33333	4	4	4	4	4	3	3	3.33333	4	4	4	4	3	4	4	4	3.75	4	4	3	3.66667
4	3	3	3.33333	3	3	4	3.33333	3	2	3	2.66667	4	3	4	3.66667	3	4	4	3.66667	4	5	5	4	4.5	3	3	3	3
4	3	3	3.33333	3	3	4	3.33333	3	2	3	2.66667	4	3	4	3.66667	3	4	4	3.66667	4	5	4	4	4.25	3	3	4	3.33333
4	3	3	3.33333	3	3	4	3.33333	3	2	3	2.66667	4	3	4	3.66667	3	4	4	3.66667	4	3	4	4	3.75	3	3	4	3.33333
3	3	4	3.33333	3	3	4	3.33333	2	3	2	2.33333	4	4	3	3.66667	4	3	3	3.33333	4	4	5	4	4.25	3	4	3	3.33333
4	3	3	3.33333	3	3	3	3	2	3	2	2.33333	3	3	4	3.33333	4	3	3	3.33333	4	4	5	4	4.25	3	3	3	3
4	3	3	3.33333	3	3	3	3	2	3	2	2.33333	3	3	4	3.33333	4	3	3	3.33333	1	1	1	1	1	3	3	3	3
4	3	3	3.33333	3	3	3	3	2	3	2	2.33333	3	3	4	3.33333	4	3	3	3.33333	1	1	1	1	1	3	3	3	3
3	3	4	3.33333	3	3	4	3.33333	2	3	2	2.33333	4	4	3	3.66667	4	3	3	3.33333	1	1	1	1	1	3	4	3	3.33333
3	4	3	3.33333	3	3	3	3	3	2	3	2.66667	4	4	4	4	3	4	4	3.66667	1	1	1	1	1	4	3	3	3.33333
4	5	4	4.33333	4	4	3	3.66667	3	4	3	3.33333	3	4	3	3.33333	4	3	3	3.33333	1	1	1	1	1	3	4	4	3.66667
3	4	2	3	4	3	3	3.33333	3	3	3	3	3	2	3	2.66667	5	5	4	4.66667	1	1	1	1	1	4	4	4	4
4	4	3	3.66667	4	3	3	3.33333	4	4	4	4	4	3	3	3.33333	4	4	4	4	1	1	1	1	1	4	4	3	3.66667
4	3	4	3.66667	3	4	4	3.66667	4	4	4	4	3	3	4	3.33333	4	4	4	4	1	1	1	1	1	4	3	4	3.66667
3	3	3	3	3	4	4	3.66667	3	3	3	3	2	3	2	2.33333	5	4	5	4.66667	1	1	1	1	1	4	4	4	4
4	3	4	3.66667	4	4	4	4	4	4	4	4	4	3	3	3.33333	3	3	3	3	2	3	3	2	2.5	4	5	5	4.66667
4	3	4	3.66667	3	4	4	3.66667	4	4	4	4	3	3	3	3	4	4	4	4	3	3	2	2	2.5	4	4	3	3.66667
4	4	3	3.66667	4	4	4	4	4	4	4	4	5	4	5	4.66667	3	3	4	3.33333	4	4	4	3	3.75	5	4	5	4.66667
4	4	4	4	4	4	3	3.66667	3	4	3	3.33333	4	3	4	3.66667	3	4	3	3.33333	4	5	5	4	4.5	3	4	4	3.66667
3	2	3	2.66667	3	3	3	3	3	3	3	3	4	4	3	3.66667	4	4	4	4	3	4	4	4	3.75	3	4	3	3.33333
3	3	2	2.66667	3	3	3	3	3	3	3	3	4	4	3	3.66667	4	4	4	4	4	4	5	5	4.5	4	3	3	3.33333
4	4	3	3.66667	4	3	4	3.66667	3	3	4	3.33333	4	4	3	3.66667	4	4	4	4	4	4	4	4	4	4	4	3	3.66667
4	4	3	3.66667	4	4	4	4	3	3	4	3.33333	4	3	3	3.33333	4	4	4	4	4	4	4	4	4	4	3	4	3.66667
4	4	4	4	2	2	3	2.33333	3	4	3	3.33333	3	4	3	3.33333	4	4	4	4	4	4	5	4	4.25	4	4	5	4.33333
4	4	4	4	3	4	3	3.33333	3	4	3	3.33333	4	3	4	3.66667	4	3	4	3.66667	4	4	4	3	3.75	4	4	3	3.66667
4	4	4	4	2	2	3	2.33333	3	4	3	3.33333	3	4	3	3.33333	4	4	4	4	4	4	4	4	4	4	4	5	4.33333
4	4	4	4	3	4	3	3.33333	3	4	3	3.33333	4	3	4	3.66667	4	3	4	3.66667	3	3	2	2	2.5	4	4	3	3.66667
4	4	4	4	3	2	3	2.66667	4	3	4	3.66667	4	3	4	3.66667	4	4	4	4	5	4	5	5	4.75	4	5	4	4.33333
4	4	4	4	4	4	3	3.66667	4	3	4	3.66667	3	5	3	3.66667	4	4	3	3.66667	4	4	3	4	3.75	4	3	4	3.66667
4	4	4	4	4	3	4	3.66667	4	3	4	3.66667	3	4	3	3.33333	4	3	4	3.66667	3	4	4	4	3.75	4	4	3	3.66667
4	4	4	4	3	2	3	2.66667	4	3	4	3.66667	4	3	4	3.66667	4	4	4	4	4	4	4	3	3.75	4	5	4	4.33333
4	4	4	4	3	2	3	2.66667	4	3	4	3.66667	4	3	4	3.66667	4	4	4	4	5	4	5	5	4.75	4	5	4	4.33333
4	4	4	4	4	4	3	3.66667	4	3	4	3.66667	3	5	3	3.66667	4	4	3	3.66667	1	1	1	1	1	4	3	4	3.66667
4	4	4	4	2	3	2	2.33333	3	4	3	3.33333	3	4	3	3.33333	4	4	4	4	3	4	4	4	3.75	5	4	4	4.33333
4	3	3	3.33333	4	4	3	3.66667	3	3	3	3	4	3	4	3.66667	4	4	4	4	4	3	4	4	3.75	3	4	4	3.66667
4	3	4	3.66667	4	4	3	3.66667	3	3	3	3	4	3	4	3.66667	5	5	4	4.66667	4	5	5	5	4.75	3	3	4	3.33333
4	3	4	3.66667	3	4	4	3.66667	4	4	4	4	4	4	4	4	4	3	3	3.33333	4	3	4	4	3.75	3	4	4	3.66667
3	3	4	3.33333	3	4	3	3.33333	3	3	3	3	3	3	3	3	5	4	5	4.66667	4	4	3	4	3.75	3	4	4	3.66667
4	3	4	3.66667	3	4	3	3.33333	3	3	3	3	3	3	3	3	4	5	4	4.33333	4	5	4	4	4.25	3	4	3	3.33333
4	3	4	3.66667	3	4	4	3.66667	4	4	4	4	4	4	4	4	4	3	3	3.33333	4	3	4	4	3.75	3	4	4	3.66667
4	4	3	3.66667	4	3	3	3.33333	4	4	4	4	5	4	5	4.66667	3	3	3	3	4	5	5	4	4.5	4	3	4	3.66667
5	4	4	4.33333	4	4	4	4	3	4	3	3.33333	4	3	4	3.66667	4	4	4	4	5	5	5	4	4.75	4	4	3	3.66667
3	4	3	3.33333	4	3	4	3.66667	3	3	3	3	4	3	4	3.66667	5	4	4	4.33333	3	4	4	4	3.75	4	3	4	3.66667
4	4	3	3.66667	4	3	4	3.66667	3	3	3	3	4	3	4	3.66667	4	4	5	4.33333	4	4	4	4	4	4	3	3	3.33333
5	3	4	4	4	4	4	4	4	3	4	3.66667	4	3	3	3.33333	5	4	4	4.33333	5	5	5	4	4.75	4	5	5	4.66667
4	3	3	3.33333	4	4	3	3.66667	3	3	3	3	3	3	3	3	4	5	4	4.33333	3	3	4	3	3.25	4	3	4	3.66667
5	5	4	4.66667	5	4	5	4.66667	3	4	4	3.66667	4	5	4	4.33333	3	3	4	3.33333	4	4	4	3	3.75	5	5	5	5
5	4	3	4	4	4	4	4	3	4	3	3.33333	4	4	3	3.66667	4	4	4	4	4	4	4	3	3.75	5	4	5	4.66667
5	4	5	4.66667	4	5	5	4.66667	4	3	3	3.33333	5	4	4	4.33333	3	3	3	3	1	2	1	1	1.25	5	5	5	5
4	5	4	4.33333	5	5	4	4.66667	3	3	3	3	4	3	4	3.66667	4	4	4	4	4	5	4	4	4.25	3	4	3	3.33333
5	4	4	4.33333	4	5	4	4.33333	3	3	3	3	4	3	4	3.66667	5	4	5	4.66667	5	5	4	4	4.5	3	3	3	3
4	4	3	3.66667	4	3	3	3.33333	4	3	3	3.33333	4	3	4	3.66667	4	4	4	4	4	3	4	4	3.75	4	3	3	3.33333
4	5	4	4.33333	5	4	5	4.66667	4	4	4	4	5	4	4	4.33333	3	3	3	3	4	5	5	4	4.5	4	5	4	4.33333
4	3	3	3.33333	4	4	3	3.66667	3	3	4	3.33333	4	4	3	3.66667	5	4	4	4.33333	4	4	5	5	4.5	4	5	4	4.33333
3	3	4	3.33333	3	4	3	3.33333	4	4	3	3.66667	3	3	4	3.33333	4	4	5	4.33333	4	5	4	5	4.5	4	4	4	4
4	4	5	4.33333	5	5	4	4.66667	3	3	3	3	3	3	3	3	4	5	4	4.33333	3	3	3	3	3	4	3	3	3.33333
4	4	5	4.33333	4	5	4	4.33333	4	4	5	4.33333	4	5	4	4.33333	4	4	3	3.66667	3	4	4	4	3.75	5	4	4	4.33333
4	3	3	3.33333	4	4	3	3.66667	3	3	4	3.33333	4	3	3	3.33333	4	4	5	4.33333	4	4	4	4	4	5	4	4	4.33333
4	3	3	3.33333	4	4	3	3.66667	3	3	4	3.33333	4	3	3	3.33333	4	4	5	4.33333	4	4	4	4	4	5	4	4	4.33333
3	3	3	3	4	4	4	4	3	3	3	3	4	3	3	3.33333	4	5	5	4.66667	4	5	4	5	4.5	4	3	3	3.33333
4	4	4	4	4	4	4	4	4	3	3	3.33333	4	4	3	3.66667	4	4	4	4	5	5	4	4	4.5	3	4	4	3.66667
4	4	4	4	4	3	3	3.33333	4	3	3	3.33333	4	3	3	3.33333	4	5	5	4.66667	4	4	4	4	4	3	4	3	3.33333
4	4	4	4	4	4	3	3.66667	4	3	3	3.33333	4	3	4	3.66667	4	4	5	4.33333	4	4	4	4	4	3	4	4	3.66667
4	3	4	3.66667	4	4	4	4	3	3	4	3.33333	4	3	3	3.33333	5	5	4	4.66667	4	3	4	4	3.75	3	4	3	3.33333
4	3	4	3.66667	4	4	3	3.66667	3	3	3	3	5	4	4	4.33333	4	4	4	4	4	4	4	5	4.25	3	4	4	3.66667
4	4	4	4	4	3	3	3.33333	4	3	3	3.33333	4	3	3	3.33333	5	4	5	4.66667	5	4	4	4	4.25	3	4	3	3.33333
4	3	4	3.66667	4	4	4	4	3	3	4	3.33333	4	3	3	3.33333	5	5	4	4.66667	4	5	5	4	4.5	3	4	3	3.33333
4	4	3	3.66667	4	4	3	3.66667	3	3	4	3.33333	4	5	4	4.33333	4	3	4	3.66667	4	5	5	4	4.5	4	3	4	3.66667
5	4	4	4.33333	5	5	5	5	5	4	5	4.66667	5	4	4	4.33333	3	3	4	3.33333	4	4	5	4	4.25	4	5	5	4.66667
4	4	4	4	4	3	4	3.66667	4	3	4	3.66667	4	4	4	4	4	4	4	4	5	4	4	5	4.5	4	4	5	4.33333
4	3	4	3.66667	4	4	3	3.66667	3	4	3	3.33333	4	3	4	3.66667	4	5	4	4.33333	4	3	4	4	3.75	4	4	3	3.66667
4	4	4	4	4	4	3	3.66667	4	4	4	4	4	3	4	3.66667	5	4	5	4.66667	4	4	4	4	4	4	5	4	4.33333
3	4	4	3.66667	3	4	3	3.33333	3	4	3	3.33333	4	3	4	3.66667	5	4	4	4.33333	3	4	4	4	3.75	4	3	4	3.66667
4	4	4	4	4	4	4	4	3	4	4	3.66667	3	3	4	3.33333	4	4	5	4.33333	4	4	4	4	4	4	4	3	3.66667
4	4	4	4	3	4	4	3.66667	3	4	4	3.66667	3	4	4	3.66667	5	5	5	5	4	4	4	4	4	4	3	3	3.33333
4	4	4	4	3	4	3	3.33333	3	4	4	3.66667	4	3	4	3.66667	4	5	5	4.66667	4	4	5	4	4.25	4	4	3	3.66667
4	3	4	3.66667	5	5	4	4.66667	4	3	3	3.33333	3	4	3	3.33333	4	5	4	4.33333	4	4	5	5	4.5	4	4	4	4
4	3	4	3.66667	4	5	4	4.33333	4	4	5	4.33333	3	3	3	3	5	4	5	4.66667	5	4	4	4	4.25	4	5	4	4.33333
4	4	4	4	3	4	3	3.33333	3	4	4	3.66667	4	3	3	3.33333	4	5	4	4.33333	4	5	5	5	4.75	4	4	5	4.33333
4	4	3	3.66667	5	4	4	4.33333	4	4	4	4	4	3	3	3.33333	5	5	4	4.66667	4	4	5	4	4.25	5	4	4	4.33333
4	4	5	4.33333	5	5	5	5	5	4	5	4.66667	4	5	5	4.66667	3	4	4	3.66667	4	4	4	5	4.25	5	5	4	4.66667
4	5	4	4.33333	5	5	5	5	4	5	4	4.33333	5	5	4	4.66667	3	3	3	3	4	5	4	4	4.25	5	5	4	4.66667
4	4	4	4	4	4	4	4	4	3	4	3.66667	3	4	3	3.33333	4	5	4	4.33333	4	4	3	4	3.75	3	4	3	3.33333
4	3	3	3.33333	4	3	4	3.66667	4	3	4	3.66667	4	4	3	3.66667	5	4	5	4.66667	5	4	4	4	4.25	4	4	3	3.66667
4	4	4	4	4	4	4	4	3	4	4	3.66667	4	3	4	3.66667	4	4	5	4.33333	5	4	5	4	4.5	4	3	3	3.33333
5	5	5	5	4	5	4	4.33333	4	4	5	4.33333	5	5	4	4.66667	4	4	4	4	4	5	5	4	4.5	4	5	4	4.33333
5	4	4	4.33333	4	4	3	3.66667	3	4	3	3.33333	4	5	5	4.66667	4	4	4	4	5	4	4	4	4.25	4	4	4	4
4	4	5	4.33333	3	4	3	3.33333	3	4	3	3.33333	5	4	4	4.33333	3	4	4	3.66667	4	4	3	4	3.75	4	4	4	4
5	4	4	4.33333	4	4	3	3.66667	4	3	4	3.66667	5	5	4	4.66667	3	3	4	3.33333	4	4	3	4	3.75	4	4	4	4
5	5	4	4.66667	5	4	5	4.66667	3	4	4	3.66667	4	4	3	3.66667	5	5	5	5	5	4	4	5	4.5	5	5	4	4.66667
5	4	5	4.66667	5	5	4	4.66667	4	3	3	3.33333	3	4	4	3.66667	4	5	4	4.33333	4	4	4	5	4.25	5	5	5	5
5	5	5	5	4	4	5	4.33333	5	5	4	4.66667	4	5	5	4.66667	3	4	4	3.66667	5	5	4	4	4.5	5	4	4	4.33333
5	5	5	5	5	4	5	4.66667	4	4	5	4.33333	5	4	5	4.66667	3	3	4	3.33333	5	5	4	4	4.5	5	4	4	4.33333
5	5	4	4.66667	5	5	4	4.66667	3	4	4	3.66667	4	4	4	4	5	5	4	4.66667	4	5	4	4	4.25	5	5	5	5
4	5	4	4.33333	5	5	4	4.66667	3	4	3	3.33333	5	5	4	4.66667	4	4	4	4	4	4	4	5	4.25	3	3	3	3
5	4	5	4.66667	5	5	5	5	4	3	4	3.66667	5	5	5	5	3	3	4	3.33333	4	5	4	4	4.25	3	3	3	3
4	4	3	3.66667	4	3	4	3.66667	5	5	5	5	4	4	4	4	5	5	4	4.66667	5	4	4	4	4.25	4	4	4	4
4	3	4	3.66667	4	4	3	3.66667	5	5	5	5	4	3	4	3.66667	4	4	5	4.33333	5	4	5	5	4.75	4	4	4	4
5	4	5	4.66667	5	5	4	4.66667	5	5	4	4.66667	5	5	4	4.66667	4	3	3	3.33333	4	4	4	4	4	4	5	5	4.66667
4	3	4	3.66667	4	4	3	3.66667	5	5	5	5	4	3	4	3.66667	4	4	5	4.33333	5	4	5	4	4.5	4	4	4	4
5	4	5	4.66667	4	5	4	4.33333	4	4	5	4.33333	5	5	5	5	3	4	4	3.66667	5	5	5	5	5	4	5	5	4.66667
4	3	4	3.66667	3	4	3	3.33333	5	5	5	5	4	3	3	3.33333	5	4	5	4.66667	5	4	5	5	4.75	4	4	4	4
4	4	4	4	3	4	3	3.33333	5	5	5	5	4	3	3	3.33333	5	4	5	4.66667	5	4	5	4	4.5	4	4	4	4
4	3	4	3.66667	3	4	3	3.33333	5	5	5	5	4	3	3	3.33333	5	4	5	4.66667	5	4	5	5	4.75	4	4	4	4
3	3	4	3.33333	5	5	4	4.66667	4	4	3	3.66667	4	4	4	4	4	5	5	4.66667	4	4	4	4	4	4	3	3	3.33333
4	3	3	3.33333	4	5	4	4.33333	3	3	4	3.33333	3	3	4	3.33333	5	4	4	4.33333	4	4	4	4	4	4	3	3	3.33333
3	4	4	3.66667	3	3	2	2.66667	4	4	4	4	4	5	4	4.33333	4	4	4	4	3	4	3	3	3.25	3	4	4	3.66667
4	5	5	4.66667	5	5	5	5	4	4	5	4.33333	5	5	4	4.66667	4	4	4	4	5	5	5	4	4.75	4	5	4	4.33333
4	3	4	3.66667	3	2	3	2.66667	4	3	4	3.66667	5	4	5	4.66667	4	4	4	4	3	3	4	3	3.25	4	4	3	3.66667
3	4	4	3.66667	3	3	2	2.66667	4	4	4	4	5	4	5	4.66667	4	4	4	4	3	4	4	3	3.5	4	4	4	4
3	4	4	3.66667	3	3	2	2.66667	4	4	4	4	5	4	5	4.66667	4	4	4	4	3	3	3	4	3.25	4	3	4	3.66667
3	4	4	3.66667	3	3	2	2.66667	4	4	4	4	5	4	5	4.66667	4	4	4	4	3	4	3	3	3.25	4	3	4	3.66667
4	4	3	3.66667	2	3	2	2.33333	3	4	4	3.66667	4	5	4	4.33333	4	4	4	4	3	3	3	3	3	4	4	3	3.66667
3	4	4	3.66667	3	3	2	2.66667	4	4	4	4	4	5	4	4.33333	4	4	4	4	3	3	4	3	3.25	4	4	4	4
5	4	5	4.66667	5	5	5	5	5	5	4	4.66667	5	5	5	5	4	4	4	4	5	5	4	4	4.5	4	5	4	4.33333
4	4	3	3.66667	2	3	2	2.33333	3	4	4	3.66667	4	5	4	4.33333	4	4	4	4	3	4	4	3	3.5	4	4	4	4
5	5	4	4.66667	5	5	4	4.66667	5	5	4	4.66667	4	5	5	4.66667	4	4	4	4	5	4	4	5	4.5	5	4	4	4.33333
4	5	5	4.66667	5	5	4	4.66667	4	4	5	4.33333	5	4	5	4.66667	4	4	4	4	5	4	4	5	4.5	5	4	4	4.33333
4	3	3	3.33333	4	4	4	4	3	3	4	3.33333	4	4	4	4	4	5	5	4.66667	4	4	4	4	4	3	4	3	3.33333
3	4	3	3.33333	4	4	4	4	4	4	3	3.66667	4	4	4	4	5	4	5	4.66667	4	4	4	4	4	3	4	3	3.33333
5	5	4	4.66667	4	4	5	4.33333	3	3	3	3	4	4	5	4.33333	4	4	5	4.33333	4	4	5	5	4.5	4	4	4	4
3	3	4	3.33333	4	4	4	4	4	4	3	3.66667	4	4	4	4	5	5	5	5	3	3	4	4	3.5	4	3	3	3.33333
5	4	5	4.66667	4	4	5	4.33333	3	3	4	3.33333	4	5	4	4.33333	4	5	4	4.33333	5	4	3	4	4	4	4	4	4
4	3	3	3.33333	4	4	4	4	3	3	4	3.33333	4	4	4	4	5	5	4	4.66667	3	3	3	3	3	4	3	3	3.33333
5	5	5	5	4	4	4	4	5	4	5	4.66667	4	4	5	4.33333	4	5	5	4.66667	4	5	5	5	4.75	4	5	5	4.66667
5	5	5	5	4	4	4	4	4	5	4	4.33333	4	5	4	4.33333	5	4	4	4.33333	4	5	5	5	4.75	5	5	4	4.66667
5	5	5	5	4	4	4	4	4	5	4	4.33333	4	4	4	4	5	4	5	4.66667	5	5	4	5	4.75	5	4	5	4.66667
3	4	4	3.66667	4	4	3	3.66667	3	3	4	3.33333	4	5	4	4.33333	5	5	5	5	3	3	3	4	3.25	4	5	4	4.33333
4	3	4	3.66667	4	4	4	4	4	4	3	3.66667	4	4	4	4	4	5	5	4.66667	3	4	3	4	3.5	4	5	5	4.66667
3	4	4	3.66667	4	4	3	3.66667	3	3	4	3.33333	4	5	4	4.33333	5	5	5	5	3	3	3	4	3.25	4	5	4	4.33333
